# Supplementary material for: 2-(Dihydroxy­meth­yl)pyridinium chloride
Source: Acta Crystallogr Sect E Struct Rep Online. 2010 Feb 27;66(Pt 3):o695. doi: 10.1107/S1600536810006604 (PMC2983737; doi:10.1107/S1600536810006604)
Supplement: Supplementary file 2 [file e-66-0o695-Isup2.hkl]

# 
# h,k,l, Fc-squared, Fo-squared, sigma(Fo-squared) and status flag 
# 
data_I
_shelx_title ' 290510C_0m in P2(1)/c' 
_shelx_refln_list_code          4 
_shelx_F_calc_maximum      112.57 
_exptl_crystal_F_000       336.00 
_reflns_d_resolution_high  0.8406 
 
loop_ 
 _symmetry_equiv_pos_as_xyz 
 'x, y, z' 
 '-x, y+1/2, -z+1/2' 
 '-x, -y, -z' 
 'x, -y-1/2, z-1/2' 
 
_cell_length_a     4.6879 
_cell_length_b    15.5570 
_cell_length_c    10.1199 
_cell_angle_alpha  90.000 
_cell_angle_beta   91.181 
_cell_angle_gamma  90.000 
 
_shelx_F_squared_multiplier     1.000 
 
loop_ 
 _refln_index_h 
 _refln_index_k 
 _refln_index_l 
 _refln_F_squared_calc 
 _refln_F_squared_meas 
 _refln_F_squared_sigma 
 _refln_observed_status 
   1   0   0      588.00      484.62     15.02 o 
   2   0   0     1841.16     1894.41     30.16 o 
   3   0   0      981.00      973.38     30.40 o 
   4   0   0       12.84        9.38      4.60 o 
   5   0   0       17.76       23.21      8.21 o 
   1   1   0        2.65        3.54      1.09 o 
   2   1   0      184.30      123.57     43.04 o 
   3   1   0      595.43      601.15     19.88 o 
   4   1   0       36.64       37.96      5.73 o 
   5   1   0        0.59        1.36      3.44 o 
   0   2   0     1265.19     1351.57     20.44 o 
   1   2   0      501.72      493.08     10.48 o 
   2   2   0       21.06       23.74      3.25 o 
   3   2   0      316.69      274.43     56.47 o 
   4   2   0        8.94        6.82      2.85 o 
   5   2   0       21.99       23.15      5.54 o 
   1   3   0      205.56      203.94      6.95 o 
   2   3   0      194.77      207.07      7.58 o 
   3   3   0       70.74       72.30      6.35 o 
   4   3   0        1.29        0.41      2.44 o 
   5   3   0        0.08        0.84      3.18 o 
   0   4   0     4654.91     4819.33     53.68 o 
   1   4   0     4331.99     4370.87     55.95 o 
   2   4   0      439.57      422.00      8.93 o 
   3   4   0      129.90      135.27      7.79 o 
   4   4   0       82.38       86.28      8.18 o 
   5   4   0        0.10        2.89      4.26 o 
   1   5   0      257.29      260.26     10.86 o 
   2   5   0      296.24      304.45      8.53 o 
   3   5   0        0.04        0.43      2.05 o 
   4   5   0        3.91        2.33      2.91 o 
   5   5   0        0.14        2.30      4.27 o 
   0   6   0     3532.54     3492.55     55.53 o 
   1   6   0     1196.25     1159.64     24.24 o 
   2   6   0      646.64      646.68     14.86 o 
   3   6   0      172.61      179.55      9.18 o 
   4   6   0       90.28       93.37      8.58 o 
   5   6   0       11.28       13.49      6.12 o 
   1   7   0      323.84      339.41     14.19 o 
   2   7   0       15.10       17.32      3.65 o 
   3   7   0       45.05       43.25      6.30 o 
   4   7   0        0.19        0.00      2.46 o 
   5   7   0        1.40        0.00      4.23 o 
   0   8   0      468.56      494.35     24.53 o 
   1   8   0       17.64       21.53      5.08 o 
   2   8   0      463.53      452.57     19.17 o 
   3   8   0      154.30      123.68     12.70 o 
   4   8   0       27.91       25.18      7.77 o 
   5   8   0        1.38        0.00      5.33 o 
   1   9   0      270.54      271.47     14.33 o 
   2   9   0      186.57      191.01     13.28 o 
   3   9   0      126.32      125.04     13.23 o 
   4   9   0        0.01        0.00      3.81 o 
   0  10   0     3440.81     3514.60     73.02 o 
   1  10   0      137.97      126.06     10.97 o 
   2  10   0      274.65      269.74     16.20 o 
   3  10   0      315.08      328.41     20.67 o 
   4  10   0        3.84        3.35      5.04 o 
   1  11   0       18.25       11.76      5.07 o 
   2  11   0       81.28       86.09     11.01 o 
   3  11   0       26.04       27.06      7.41 o 
   4  11   0        5.34        0.64      5.29 o 
   0  12   0      258.88      230.57     21.21 o 
   1  12   0        8.74        8.53      4.60 o 
   2  12   0        0.57        0.00      3.31 o 
   3  12   0      192.12      184.36     16.53 o 
   4  12   0        0.11        0.00      4.78 o 
   1  13   0        0.05        0.00      3.09 o 
   2  13   0        1.60        0.00      4.89 o 
   3  13   0        6.67        1.05      4.86 o 
   0  14   0       35.92       46.59     12.88 o 
   1  14   0      289.41      308.31     19.16 o 
   2  14   0       16.63       19.04      7.01 o 
   3  14   0        3.48        4.77      5.77 o 
   1  15   0       38.00       28.50     15.53 o 
   2  15   0        1.87        0.00      4.05 o 
   3  15   0        7.96        7.42      6.09 o 
   0  16   0       26.59       33.35     12.60 o 
   1  16   0      159.34      163.29     16.87 o 
   2  16   0       33.19       25.99      8.73 o 
   1  17   0        0.19        0.00      4.46 o 
   2  17   0        4.99        1.17      6.00 o 
   0  18   0        0.85        1.16      8.07 o 
   1  18   0        0.07        0.00      4.49 o 
  -5   1   1        0.18        2.09      4.10 o 
  -4   1   1      190.22      195.51     10.39 o 
  -3   1   1       24.43       22.75      4.03 o 
  -2   1   1        1.77        1.26      1.21 o 
  -1   1   1     2051.21     1952.84     16.37 o 
   0   1   1      475.52      452.61      8.16 o 
   1   1   1        6.23        6.85      1.07 o 
   2   1   1       41.94       51.84      3.05 o 
   3   1   1      256.28      265.92     10.18 o 
   4   1   1       38.24       20.77     10.81 o 
   5   1   1       15.55       12.50      5.47 o 
  -5   2   1       49.87       54.27      7.91 o 
  -4   2   1       65.39       69.76      7.40 o 
  -3   2   1      819.75      781.04     13.74 o 
  -2   2   1     2006.67     1948.17     18.54 o 
  -1   2   1    12672.86    13077.83     99.67 o 
   0   2   1      363.38      278.59      5.50 o 
   1   2   1     1249.86     1270.07     12.79 o 
   2   2   1     1232.07     1247.89     16.01 o 
   3   2   1       19.54       14.93      6.76 o 
   4   2   1        7.66        7.46      3.28 o 
   5   2   1        1.81        5.20      4.45 o 
  -5   3   1        4.69        0.00      3.42 o 
  -4   3   1      118.48      131.80      9.49 o 
  -3   3   1       26.93       24.15      3.43 o 
  -2   3   1       36.98       40.65      4.11 o 
  -1   3   1     5350.57     2980.34   1798.96 o 
   0   3   1      624.33      578.70     10.58 o 
   1   3   1        0.64        2.86      1.35 o 
   2   3   1      282.86      201.98     45.44 o 
   3   3   1      101.66      104.50      7.11 o 
   4   3   1      113.63      116.05      8.91 o 
   5   3   1       99.90      100.23     11.83 o 
  -5   4   1       14.20       13.84      4.73 o 
  -4   4   1       28.65       23.43      4.90 o 
  -3   4   1      195.32      183.55      7.53 o 
  -2   4   1     1162.99     1137.52     49.36 o 
  -1   4   1       10.98       11.40      2.47 o 
   0   4   1     1427.28     1495.52     20.90 o 
   1   4   1      537.85      520.54     13.30 o 
   2   4   1      191.56      190.23      5.94 o 
   3   4   1       28.12       21.38      4.01 o 
   4   4   1       31.41       31.94      5.50 o 
   5   4   1        1.44        2.80      4.31 o 
  -5   5   1        5.47        5.15      4.14 o 
  -4   5   1        2.03        1.36      2.64 o 
  -3   5   1       23.28       27.70      4.70 o 
  -2   5   1       39.41       37.63      4.96 o 
  -1   5   1      108.76      110.53      5.90 o 
   0   5   1       61.44       65.33      5.34 o 
   1   5   1       26.44       13.96     11.54 o 
   2   5   1      442.76      450.88     16.39 o 
   3   5   1      118.91      122.54      7.72 o 
   4   5   1        4.17        2.88      3.36 o 
   5   5   1        0.41        2.29      4.25 o 
  -5   6   1       17.39        7.80      7.89 o 
  -4   6   1        0.04        0.13      2.60 o 
  -3   6   1      434.10      428.24     15.14 o 
  -2   6   1      553.45      554.24     15.89 o 
  -1   6   1      338.70      319.97     12.44 o 
   0   6   1     1504.70     1484.13     25.55 o 
   1   6   1        0.46        1.02      1.62 o 
   2   6   1       14.07       12.56      3.92 o 
   3   6   1       14.35       15.57      4.15 o 
   4   6   1        9.27        7.13      5.15 o 
   5   6   1        3.42        6.09      6.21 o 
  -5   7   1        8.90        7.66      6.90 o 
  -4   7   1       14.03       11.76      4.02 o 
  -3   7   1       22.23       17.78      4.73 o 
  -2   7   1       54.42       57.48     11.27 o 
  -1   7   1      419.11      438.59     27.06 o 
   0   7   1      152.14      191.70     10.34 o 
   1   7   1      162.01      153.28      7.93 o 
   2   7   1       39.94       36.48      4.94 o 
   3   7   1       71.56       63.35      7.35 o 
   4   7   1       93.21      101.71     13.68 o 
   5   7   1       53.90       52.38     12.18 o 
  -5   8   1       10.46       11.17      7.56 o 
  -4   8   1       44.64       45.89      6.87 o 
  -3   8   1      423.23      454.48     17.75 o 
  -2   8   1      265.65      264.86     14.55 o 
  -1   8   1     2124.96     2156.75     45.15 o 
   0   8   1       50.03       39.66      6.27 o 
   1   8   1      571.34      553.60     19.40 o 
   2   8   1      415.96      417.07     14.13 o 
   3   8   1       49.94       43.41      8.72 o 
   4   8   1       19.83       11.33      6.37 o 
  -4   9   1       71.30       65.91     11.64 o 
  -3   9   1       46.44       42.17      8.68 o 
  -2   9   1       16.78        8.43      4.16 o 
  -1   9   1      749.78      746.20     23.01 o 
   0   9   1       35.46       30.58      6.00 o 
   1   9   1       96.57       95.52      9.74 o 
   2   9   1      215.23      227.94     11.16 o 
   3   9   1        2.36        0.00      3.30 o 
   4   9   1       56.68       70.24     12.15 o 
  -4  10   1       43.01       40.09      9.91 o 
  -3  10   1      143.00      140.87     21.38 o 
  -2  10   1       47.46       50.72      8.65 o 
  -1  10   1       12.04        9.02      4.42 o 
   0  10   1        0.02        0.00      2.55 o 
   1  10   1        3.23        6.00      3.81 o 
   2  10   1      352.58      347.68     14.38 o 
   3  10   1        6.42        4.00      4.32 o 
   4  10   1       25.79       23.02     13.12 o 
  -4  11   1        0.04        0.00      7.46 o 
  -3  11   1        0.20        1.95      4.13 o 
  -2  11   1       29.30       19.13      6.06 o 
  -1  11   1        5.96        2.97      3.61 o 
   0  11   1        3.82        2.80      3.51 o 
   1  11   1       60.03       64.48      9.55 o 
   2  11   1      123.97      124.96      9.84 o 
   3  11   1      124.68      120.94     14.25 o 
   4  11   1        7.71       10.98      6.45 o 
  -4  12   1       39.44       43.00     15.72 o 
  -3  12   1       62.70       82.59     12.27 o 
  -2  12   1      264.01      259.24     16.85 o 
  -1  12   1      268.59      302.83     21.37 o 
   0  12   1      175.91      156.60     15.47 o 
   1  12   1       13.42        8.25      4.38 o 
   2  12   1      317.37      320.85     15.26 o 
   3  12   1        2.81        3.07      4.72 o 
   4  12   1        2.35        0.00      6.79 o 
  -3  13   1        0.82        4.14      6.44 o 
  -2  13   1        4.05        3.05      4.19 o 
  -1  13   1      164.11      177.65     14.08 o 
   0  13   1      170.48      176.04     13.83 o 
   1  13   1        2.83        0.00      2.94 o 
   2  13   1      117.78      112.90     10.66 o 
   3  13   1       33.64       37.07      9.47 o 
  -3  14   1       19.91       24.95     12.17 o 
  -2  14   1       58.64       55.71     10.46 o 
  -1  14   1       33.73       37.56      9.87 o 
   0  14   1       63.98       61.41     10.41 o 
   1  14   1       78.02       87.37     10.05 o 
   2  14   1       68.68       72.48     12.13 o 
   3  14   1       82.12       80.15     13.54 o 
  -3  15   1        2.63        3.01      7.02 o 
  -2  15   1       10.35        8.81      6.11 o 
  -1  15   1       18.28       13.40      5.94 o 
   0  15   1        3.36        3.91      4.17 o 
   1  15   1        9.56       11.73      4.78 o 
   2  15   1       57.13       54.34     10.87 o 
   3  15   1       17.81       16.65      7.71 o 
  -2  16   1       12.90       13.09     10.62 o 
  -1  16   1       18.33       22.05      7.40 o 
   0  16   1        8.58        2.01      6.07 o 
   1  16   1        0.87        0.00      3.36 o 
   2  16   1        0.04        0.00      4.49 o 
  -2  17   1       11.19        7.30      9.15 o 
  -1  17   1        1.95        4.40      5.41 o 
   0  17   1       54.38       38.88      9.87 o 
   1  17   1        5.49        5.32      4.84 o 
   2  17   1        7.08        4.69      6.28 o 
  -1  18   1       13.24       16.14      7.94 o 
   0  18   1       92.60      106.03     12.98 o 
   1  18   1        3.41        2.14      5.08 o 
  -5   0   2        3.01        3.32      5.00 o 
  -4   0   2      564.11      605.48     25.28 o 
  -3   0   2      201.79      199.09     20.85 o 
  -2   0   2       74.08       76.32      4.76 o 
  -1   0   2        6.73        6.87      1.64 o 
   0   0   2      202.44      202.47      5.96 o 
   1   0   2      116.62      112.09      6.19 o 
   2   0   2      112.10      124.66      6.09 o 
   3   0   2      108.71      100.48      9.39 o 
   4   0   2       30.24       37.31      7.93 o 
   5   0   2       14.16       13.03      9.88 o 
  -5   1   2       15.56       13.03      4.98 o 
  -4   1   2       35.94       38.28      5.80 o 
  -3   1   2        4.28        0.94      2.06 o 
  -2   1   2     1934.49     1935.20     36.11 o 
  -1   1   2     1729.10     1623.14     13.19 o 
   0   1   2     1060.98     1089.17     11.63 o 
   1   1   2     5338.34     5273.33     24.34 o 
   2   1   2      130.64      131.77      4.43 o 
   3   1   2      912.03      902.21     18.23 o 
   4   1   2      175.73      181.80      9.98 o 
   5   1   2       14.17        7.85      6.58 o 
  -5   2   2        4.23        3.24      4.20 o 
  -4   2   2       56.39       60.36      7.15 o 
  -3   2   2       59.80       63.73      4.81 o 
  -2   2   2     1096.38     1125.56     25.34 o 
  -1   2   2     6000.76     6133.02     73.52 o 
   0   2   2     1883.31     1814.86     14.72 o 
   1   2   2       92.27       97.91      4.35 o 
   2   2   2      113.16      117.57      5.03 o 
   3   2   2       25.84       25.68      4.19 o 
   4   2   2        1.19        2.41      3.25 o 
   5   2   2        3.48        5.23      6.97 o 
  -5   3   2        6.05        4.76      4.79 o 
  -4   3   2        8.95        9.82      3.75 o 
  -3   3   2       35.27       35.17      4.02 o 
  -2   3   2        0.41        0.00      1.14 o 
  -1   3   2       78.63       84.53      3.36 o 
   0   3   2      100.17      115.82      3.69 o 
   1   3   2      214.86      213.35      6.51 o 
   2   3   2     1764.40     1817.91     17.62 o 
   3   3   2        3.44        5.09      2.68 o 
   4   3   2       15.40       10.20      4.39 o 
   5   3   2       45.43       42.05     10.42 o 
  -5   4   2       11.87       15.03      5.95 o 
  -4   4   2      127.36      124.20      9.48 o 
  -3   4   2      294.26      306.74      9.71 o 
  -2   4   2        4.76        3.22      1.85 o 
  -1   4   2       46.62       42.62      3.30 o 
   0   4   2       41.07       41.37      3.06 o 
   1   4   2        5.93        5.84      1.74 o 
   2   4   2      559.89      617.77     12.64 o 
   3   4   2       22.37       28.84      5.06 o 
   4   4   2       23.14       21.65      5.53 o 
   5   4   2       61.25       11.94     16.75 o 
  -5   5   2        1.43        1.75      4.87 o 
  -4   5   2       65.73       65.50      7.49 o 
  -3   5   2      151.23      152.77      7.34 o 
  -2   5   2      256.65      268.21      9.04 o 
  -1   5   2       19.18       18.94      5.79 o 
   0   5   2     1694.63     1750.67     21.01 o 
   1   5   2     1201.38     1158.98     19.18 o 
   2   5   2     1280.14     1229.13     17.29 o 
   3   5   2      432.27      434.09     15.10 o 
   4   5   2      282.80      135.43    150.69 o 
   5   5   2        7.31       16.65      7.87 o 
  -5   6   2        0.30        0.00      4.61 o 
  -4   6   2      151.05      169.23     13.26 o 
  -3   6   2       26.91       31.44      4.31 o 
  -2   6   2        2.55        1.40      1.82 o 
  -1   6   2       84.56       89.63      5.06 o 
   0   6   2     1142.18     1145.14     26.47 o 
   1   6   2      326.57      317.82     10.77 o 
   2   6   2      233.70      234.47     10.08 o 
   3   6   2        3.62        3.41      3.60 o 
   4   6   2        6.11        3.64      4.43 o 
   5   6   2       14.04        9.23      6.39 o 
  -5   7   2       23.47       21.52      7.24 o 
  -4   7   2       39.55       30.54      7.06 o 
  -3   7   2      375.79      265.89     89.75 o 
  -2   7   2       22.41       20.17      3.83 o 
  -1   7   2       68.87       64.25      5.68 o 
   0   7   2      784.91      771.88     16.76 o 
   1   7   2       72.58       71.32      6.16 o 
   2   7   2       14.62       10.21      3.33 o 
   3   7   2       83.99       14.38     35.60 o 
   4   7   2        0.06        0.63      3.81 o 
   5   7   2        3.09        0.00      5.58 o 
  -4   8   2       98.30       40.21     40.68 o 
  -3   8   2        0.25        1.37      2.65 o 
  -2   8   2        2.05        2.36      2.31 o 
  -1   8   2      182.00      181.39      9.04 o 
   0   8   2      547.10      602.48     15.95 o 
   1   8   2        6.25        5.11      2.61 o 
   2   8   2       16.67       16.24      4.06 o 
   3   8   2       83.47       50.28     27.06 o 
   4   8   2        5.07        4.05      4.90 o 
  -4   9   2       58.62       66.49      9.96 o 
  -3   9   2        0.02        3.54      3.12 o 
  -2   9   2      122.52      132.96      9.15 o 
  -1   9   2        0.07        0.96      2.47 o 
   0   9   2      141.52      162.25      9.09 o 
   1   9   2      524.58      515.06     16.24 o 
   2   9   2      180.92      178.36     10.30 o 
   3   9   2      205.93      196.00     16.84 o 
   4   9   2       48.67       56.21     11.67 o 
  -4  10   2       71.74       64.11     12.35 o 
  -3  10   2       29.75       38.82      8.59 o 
  -2  10   2       11.32       13.43      4.18 o 
  -1  10   2      148.25      144.86      9.28 o 
   0  10   2        1.42        0.40      2.32 o 
   1  10   2      240.45      232.62     11.73 o 
   2  10   2       35.57       35.55      5.92 o 
   3  10   2        5.06        6.80      5.22 o 
   4  10   2        7.87        1.21      4.91 o 
  -4  11   2        6.27        0.00      5.63 o 
  -3  11   2       31.11       32.80      8.42 o 
  -2  11   2      527.83      583.07     20.98 o 
  -1  11   2       66.93       67.68      7.67 o 
   0  11   2       95.28       96.39     12.41 o 
   1  11   2     1072.68     1106.97     26.08 o 
   2  11   2       28.25       35.45      6.29 o 
   3  11   2      127.32      132.24     15.07 o 
   4  11   2       22.01       20.72      8.36 o 
  -4  12   2        3.46        5.03      8.83 o 
  -3  12   2       18.39       14.36      6.51 o 
  -2  12   2       85.87       74.13      8.85 o 
  -1  12   2      266.52      278.62     13.90 o 
   0  12   2        1.55        1.44      3.03 o 
   1  12   2       42.49       37.97      6.45 o 
   2  12   2      134.15      149.59     11.48 o 
   3  12   2       38.07       29.18      8.69 o 
   4  12   2       34.16       40.00     15.19 o 
  -3  13   2        0.04        0.00      4.41 o 
  -2  13   2       15.99       12.87      5.76 o 
  -1  13   2        2.66        0.72      2.74 o 
   0  13   2        7.11        4.07      3.25 o 
   1  13   2      103.97      102.56     10.06 o 
   2  13   2      266.29      258.03     14.49 o 
   3  13   2       19.85       21.41      7.57 o 
  -3  14   2       19.07       14.77      7.34 o 
  -2  14   2       29.71       25.49      8.30 o 
  -1  14   2       20.53       22.35      5.71 o 
   0  14   2       24.95       18.33      5.18 o 
   1  14   2       39.15       42.35      7.58 o 
   2  14   2       48.45       41.72      9.42 o 
   3  14   2        1.43        6.09      6.02 o 
  -3  15   2       37.10       29.72      9.79 o 
  -2  15   2       26.01       16.61     14.49 o 
  -1  15   2      186.62      169.73     13.03 o 
   0  15   2       11.30       16.45      5.37 o 
   1  15   2      243.17      273.02     15.86 o 
   2  15   2      121.06      138.04     16.09 o 
   3  15   2       11.52        7.48      6.38 o 
  -2  16   2        8.44       10.09      7.30 o 
  -1  16   2        9.55        5.42      5.68 o 
   0  16   2       58.68       46.94      8.39 o 
   1  16   2        2.51        2.69      3.94 o 
   2  16   2       32.85       26.24      8.66 o 
  -2  17   2        4.04        6.25      7.01 o 
  -1  17   2       25.16       26.16      9.21 o 
   0  17   2       70.82       84.79     11.25 o 
   1  17   2        9.86        9.87      5.38 o 
   0  18   2        1.51        1.94      4.97 o 
  -5   1   3        3.61        1.88      5.09 o 
  -4   1   3       17.21       20.85      4.67 o 
  -3   1   3        7.56        9.36      3.05 o 
  -2   1   3       23.11       21.22      2.33 o 
  -1   1   3     1030.67     1048.24     10.36 o 
   0   1   3     1840.22     1876.75     28.33 o 
   1   1   3     1253.65     1262.07     16.04 o 
   2   1   3      446.17      439.81      9.08 o 
   3   1   3      147.69      150.83      6.66 o 
   4   1   3      190.02      191.22     15.95 o 
   5   1   3        2.58        0.72      4.91 o 
  -5   2   3       23.03       19.49      6.16 o 
  -4   2   3        1.15        0.00      2.91 o 
  -3   2   3      126.64      130.30      6.45 o 
  -2   2   3        6.54        9.81      1.91 o 
  -1   2   3      545.13      557.19     10.29 o 
   0   2   3     1182.97     1155.42     12.91 o 
   1   2   3      995.85      999.98     14.63 o 
   2   2   3       28.29       25.08      2.77 o 
   3   2   3        0.73        0.00      1.95 o 
   4   2   3       18.56       15.89      4.93 o 
   5   2   3       50.05       46.68     11.06 o 
  -5   3   3      100.85      113.44     12.64 o 
  -4   3   3        0.19        1.55      3.25 o 
  -3   3   3       67.76       72.02      5.42 o 
  -2   3   3      274.56      264.51      7.06 o 
  -1   3   3     2885.87     2922.73     41.52 o 
   0   3   3     2389.79     2444.02     29.72 o 
   1   3   3     3000.79     3006.30     26.22 o 
   2   3   3      870.33      858.98     12.35 o 
   3   3   3      555.18      563.86     17.77 o 
   4   3   3      128.68      137.13     15.27 o 
   5   3   3       34.42       40.95     10.57 o 
  -5   4   3       12.05        5.21      5.08 o 
  -4   4   3        9.42       10.83      4.69 o 
  -3   4   3      143.82      139.45      6.91 o 
  -2   4   3     1017.12     1036.11     20.69 o 
  -1   4   3     1176.04     1221.64     16.30 o 
   0   4   3      545.72      546.08      9.57 o 
   1   4   3      445.61      327.50    116.11 o 
   2   4   3      572.99      624.79     10.74 o 
   3   4   3        6.74       11.32      4.84 o 
   4   4   3       23.37       21.57      7.15 o 
   5   4   3       54.90       53.69     12.05 o 
  -5   5   3        0.07        0.00      4.30 o 
  -4   5   3       35.14       35.90      9.61 o 
  -3   5   3       32.90       28.85      4.74 o 
  -2   5   3      383.13      368.96      8.98 o 
  -1   5   3        6.96       13.34      2.13 o 
   0   5   3       74.63       47.66     16.30 o 
   1   5   3       16.61       18.16      3.08 o 
   2   5   3       45.72       47.31      3.69 o 
   3   5   3       26.96       27.67      7.16 o 
   4   5   3        0.19        0.77      4.91 o 
   5   5   3        8.94        9.64      6.82 o 
  -5   6   3        1.78        3.18      5.28 o 
  -4   6   3        6.30        6.90      4.25 o 
  -3   6   3      128.45      122.07      9.61 o 
  -2   6   3      106.33      119.93      6.59 o 
  -1   6   3      869.55      925.60     15.59 o 
   0   6   3      121.09      110.68      5.60 o 
   1   6   3      309.57      318.28     11.30 o 
   2   6   3        3.01        5.63      2.08 o 
   3   6   3        0.69        5.36      4.20 o 
   4   6   3       19.09       16.66      6.78 o 
   5   6   3       16.87       11.78      7.36 o 
  -4   7   3        0.06        0.00      3.61 o 
  -3   7   3       26.50       29.43      6.09 o 
  -2   7   3      235.81      163.66     48.04 o 
  -1   7   3      834.91      870.35     18.23 o 
   0   7   3     1650.11     1586.05     27.13 o 
   1   7   3      570.63      521.64     15.14 o 
   2   7   3      639.43      627.87     22.80 o 
   3   7   3      329.17      334.46     19.54 o 
   4   7   3       66.28       72.12     12.76 o 
  -4   8   3       23.70       27.90      7.00 o 
  -3   8   3        5.60        6.95      3.90 o 
  -2   8   3        9.70        4.61      2.82 o 
  -1   8   3       30.88       27.93      4.47 o 
   0   8   3      499.02      517.54     14.93 o 
   1   8   3        2.29        4.30      2.83 o 
   2   8   3      189.06      170.99     11.30 o 
   3   8   3        4.28        4.45      4.11 o 
   4   8   3        0.60        1.24      4.66 o 
  -4   9   3       69.03       69.48     10.35 o 
  -3   9   3       23.89       12.04      6.19 o 
  -2   9   3      198.31      189.08     10.37 o 
  -1   9   3      331.18      332.32     12.74 o 
   0   9   3      306.10      303.98     12.34 o 
   1   9   3      224.53      220.95     11.10 o 
   2   9   3       50.68       46.38      6.74 o 
   3   9   3       75.21       80.76     11.92 o 
   4   9   3       55.64       60.08     11.97 o 
  -4  10   3        0.60        1.35      4.06 o 
  -3  10   3       23.03       19.87      6.67 o 
  -2  10   3      107.43      103.84     12.11 o 
  -1  10   3        1.99        0.39      2.25 o 
   0  10   3        3.95        5.34      3.09 o 
   1  10   3       77.51       82.24      8.17 o 
   2  10   3       63.37       69.27      8.10 o 
   3  10   3        0.72        0.43      4.09 o 
   4  10   3        2.14        6.52      6.05 o 
  -4  11   3        0.26        0.00      5.04 o 
  -3  11   3       10.17        7.44      5.16 o 
  -2  11   3        1.49        5.39      4.07 o 
  -1  11   3      163.72      161.18     10.19 o 
   0  11   3       73.60       79.60      8.21 o 
   1  11   3      155.14      158.53     10.58 o 
   2  11   3       49.23       42.96      6.98 o 
   3  11   3       32.01       29.36      8.54 o 
   4  11   3       25.79       10.13      6.59 o 
  -4  12   3        2.74        0.73      7.95 o 
  -3  12   3        7.77        2.78      4.50 o 
  -2  12   3        8.10       14.30      5.88 o 
  -1  12   3        0.60        2.60      3.06 o 
   0  12   3        8.62        5.05      3.42 o 
   1  12   3      338.62      334.01     15.38 o 
   2  12   3       21.55       19.85      5.29 o 
   3  12   3       10.92       11.88      6.29 o 
  -3  13   3       52.54       43.88     10.17 o 
  -2  13   3      130.75      138.48     20.03 o 
  -1  13   3      101.14      109.86     15.07 o 
   0  13   3      553.38      564.84     20.39 o 
   1  13   3       85.10       77.56      9.21 o 
   2  13   3       31.02       35.77      7.23 o 
   3  13   3      152.70      131.21     16.57 o 
  -3  14   3        2.13        6.66      5.75 o 
  -2  14   3       10.37       12.30      6.05 o 
  -1  14   3        8.98       11.04      5.66 o 
   0  14   3       81.85       82.89      9.78 o 
   1  14   3       80.38       90.23     10.15 o 
   2  14   3      150.15      141.03     15.98 o 
   3  14   3        8.95        9.69      6.83 o 
  -2  15   3       54.80       49.63     11.29 o 
  -1  15   3        2.40        2.11      4.50 o 
   0  15   3        0.00        0.00      3.43 o 
   1  15   3        2.03        3.80      3.89 o 
   2  15   3        8.62        4.92      5.92 o 
  -2  16   3        9.12        5.89      6.06 o 
  -1  16   3        7.89        2.93      4.75 o 
   0  16   3       10.39        7.04      5.65 o 
   1  16   3       25.36       30.26      7.30 o 
   2  16   3        1.91        5.47      6.66 o 
  -1  17   3       12.04       12.06      9.60 o 
   0  17   3      166.24      202.31     20.28 o 
   1  17   3        5.92        3.61      4.88 o 
  -5   0   4        0.45        3.23      7.43 o 
  -4   0   4       59.76       62.00     16.15 o 
  -3   0   4      331.21      345.59     16.71 o 
  -2   0   4      226.90      229.65      8.82 o 
  -1   0   4     2478.91     2427.56     59.57 o 
   0   0   4      581.57      583.42     14.18 o 
   1   0   4        0.18        3.93      2.54 o 
   2   0   4      282.97      284.78     13.75 o 
   3   0   4       69.52       75.52      9.10 o 
   4   0   4      123.67      132.18     21.86 o 
   5   0   4        7.42        5.47      8.97 o 
  -5   1   4        0.01        0.00      4.49 o 
  -4   1   4        0.56        3.11      4.36 o 
  -3   1   4      703.27      704.94     25.78 o 
  -2   1   4       95.62       85.63      4.11 o 
  -1   1   4      740.42      706.15     12.02 o 
   0   1   4     3098.79     3097.29     40.97 o 
   1   1   4       28.41       34.22      3.71 o 
   2   1   4      920.08      904.43     17.03 o 
   3   1   4      157.75      157.06      9.94 o 
   4   1   4      132.41      119.84     14.82 o 
   5   1   4       26.72       19.25      7.90 o 
  -5   2   4        0.56        0.00      5.55 o 
  -4   2   4       15.32       14.18      5.25 o 
  -3   2   4        5.24        7.15      2.93 o 
  -2   2   4      246.89      256.38      6.70 o 
  -1   2   4      188.52      179.94      6.55 o 
   0   2   4      111.27      115.24      4.02 o 
   1   2   4      311.38      275.97     25.46 o 
   2   2   4      122.17      107.98      6.46 o 
   3   2   4       35.73       39.51      6.26 o 
   4   2   4      135.17      121.21     15.68 o 
   5   2   4        7.12        9.34      6.42 o 
  -5   3   4        0.02        2.19      6.24 o 
  -4   3   4       10.51       11.13      4.68 o 
  -3   3   4       33.31       34.93      4.91 o 
  -2   3   4      406.11      351.66     48.13 o 
  -1   3   4      271.74      275.81      8.43 o 
   0   3   4       34.16       35.51      2.66 o 
   1   3   4      955.13      981.69     18.47 o 
   2   3   4       18.83       21.39      3.64 o 
   3   3   4       41.40       47.88      6.84 o 
   4   3   4       54.77       54.52     10.72 o 
   5   3   4        0.51        1.47      5.62 o 
  -5   4   4        0.20        5.56      6.91 o 
  -4   4   4       97.44      111.65     11.33 o 
  -3   4   4        4.99        3.37      2.79 o 
  -2   4   4     1765.02     1844.57     34.31 o 
  -1   4   4        0.28        0.00      1.41 o 
   0   4   4     1211.33     1188.99     16.43 o 
   1   4   4      106.91      133.67      6.50 o 
   2   4   4       94.20      102.24      6.71 o 
   3   4   4       79.89       87.22      8.97 o 
   4   4   4       46.76       53.61     11.81 o 
   5   4   4        1.44        1.08      5.15 o 
  -5   5   4       21.09       17.32      8.61 o 
  -4   5   4       49.86       53.63      8.46 o 
  -3   5   4      365.97      354.68     13.14 o 
  -2   5   4      354.56      350.43     11.07 o 
  -1   5   4      708.40      712.37     18.67 o 
   0   5   4      662.92      643.54     10.66 o 
   1   5   4     1085.16     1055.37     18.13 o 
   2   5   4      191.68      194.03      8.81 o 
   3   5   4       81.50       74.63      8.63 o 
   4   5   4        3.09        0.00      3.99 o 
   5   5   4        0.06        1.16      5.94 o 
  -4   6   4        0.06        0.00      3.34 o 
  -3   6   4       12.29        9.73      4.04 o 
  -2   6   4      762.67      811.79     17.35 o 
  -1   6   4       69.27       64.22      4.01 o 
   0   6   4       98.30       92.14      5.53 o 
   1   6   4      784.49      799.66     16.46 o 
   2   6   4        9.02        6.63      2.77 o 
   3   6   4      183.66      192.30     15.23 o 
   4   6   4       53.83       51.31     11.20 o 
  -4   7   4        0.52        0.00      3.33 o 
  -3   7   4      106.99      110.17     10.02 o 
  -2   7   4        4.05        3.05      2.56 o 
  -1   7   4        2.78        4.27      1.92 o 
   0   7   4       99.21       77.41     22.28 o 
   1   7   4       21.07       17.35      3.51 o 
   2   7   4        0.46        0.68      2.12 o 
   3   7   4      137.84      145.35     20.48 o 
   4   7   4        0.27        0.00      4.24 o 
  -4   8   4       31.57       22.72      6.79 o 
  -3   8   4        1.09        2.29      3.20 o 
  -2   8   4       54.98       62.07      7.69 o 
  -1   8   4      173.48      167.43      7.55 o 
   0   8   4      108.33      115.32      6.84 o 
   1   8   4        0.63        0.81      2.09 o 
   2   8   4       12.80       11.85      4.05 o 
   3   8   4       43.45       29.02      8.75 o 
   4   8   4       12.15       10.92      7.02 o 
  -4   9   4        0.08        1.73      4.57 o 
  -3   9   4      170.43      179.21     12.35 o 
  -2   9   4      102.59      106.74      9.86 o 
  -1   9   4      140.89      131.05     11.97 o 
   0   9   4      275.58      277.56     11.96 o 
   1   9   4      214.54      228.98     11.60 o 
   2   9   4       68.86       72.49     10.06 o 
   3   9   4       14.77       11.53      6.03 o 
   4   9   4       15.36        8.83      6.66 o 
  -4  10   4       10.01       12.78      6.11 o 
  -3  10   4       59.11       44.51      7.97 o 
  -2  10   4       17.27        4.49     14.47 o 
  -1  10   4      515.08      518.83     23.22 o 
   0  10   4       78.96       67.60      7.41 o 
   1  10   4        8.12        6.32      3.53 o 
   2  10   4      408.32      423.57     17.23 o 
   3  10   4       22.73       17.93     10.29 o 
   4  10   4       47.80       62.21     12.68 o 
  -4  11   4        1.89        0.00      5.73 o 
  -3  11   4      139.94      106.64     47.76 o 
  -2  11   4       39.47       42.88      9.26 o 
  -1  11   4       39.80       45.71      9.77 o 
   0  11   4      359.49      385.59     15.57 o 
   1  11   4       32.45       28.15      5.72 o 
   2  11   4      440.17      450.38     18.41 o 
   3  11   4       13.21       15.81      7.00 o 
   4  11   4        0.05        0.00      6.24 o 
  -3  12   4        3.03        7.87      5.77 o 
  -2  12   4       10.92        4.29      4.28 o 
  -1  12   4      182.46      167.71     16.06 o 
   0  12   4       17.33       12.02      4.41 o 
   1  12   4      212.31      209.72     12.66 o 
   2  12   4       12.64       11.56      4.80 o 
   3  12   4       23.12       25.02      8.31 o 
  -3  13   4       45.56       26.21      8.44 o 
  -2  13   4      119.42      100.98     14.34 o 
  -1  13   4        4.97        6.41      4.99 o 
   0  13   4       24.82       16.34      6.50 o 
   1  13   4      108.76      109.97     10.67 o 
   2  13   4       11.48        8.52      5.63 o 
   3  13   4        1.56        4.10      5.52 o 
  -3  14   4        0.00        0.00      4.70 o 
  -2  14   4       23.45       14.47      7.41 o 
  -1  14   4       31.56       22.53      7.63 o 
   0  14   4       69.06       71.07     12.44 o 
   1  14   4        1.75        1.67      3.64 o 
   2  14   4       25.07       26.16      8.20 o 
   3  14   4       51.97       57.33     12.66 o 
  -2  15   4       35.71       26.91      9.95 o 
  -1  15   4      117.36      118.68     15.91 o 
   0  15   4        5.98        0.00      3.39 o 
   1  15   4      110.70      108.29     11.79 o 
   2  15   4       52.41       54.33     12.58 o 
  -2  16   4        8.90        8.94      6.90 o 
  -1  16   4       60.80       51.08     11.64 o 
   0  16   4        2.02        7.35      6.11 o 
   1  16   4       98.15       89.63     14.65 o 
   2  16   4       21.31       22.07      9.00 o 
  -1  17   4        2.89        8.86      7.00 o 
   0  17   4       37.22       49.85     11.67 o 
   1  17   4        1.53        0.00      6.29 o 
  -5   1   5        0.48        0.00      5.18 o 
  -4   1   5       45.34       50.16     18.63 o 
  -3   1   5        4.94        1.69      3.33 o 
  -2   1   5      144.57      141.84     20.68 o 
  -1   1   5        0.38        0.00      1.04 o 
   0   1   5      286.71      308.01      7.18 o 
   1   1   5      117.43       89.23     28.83 o 
   2   1   5        2.25        3.98      2.34 o 
   3   1   5      364.23      364.17     15.56 o 
   4   1   5       56.42       47.77     10.63 o 
   5   1   5        6.51        1.39      6.42 o 
  -5   2   5       29.72       28.87     10.28 o 
  -4   2   5      144.84      143.38     16.28 o 
  -3   2   5       59.42       64.44      6.37 o 
  -2   2   5      197.00      193.77      7.37 o 
  -1   2   5      532.95      521.98     11.84 o 
   0   2   5       65.95       85.27      4.02 o 
   1   2   5     1244.98     1254.62     48.75 o 
   2   2   5      640.84      655.75     15.85 o 
   3   2   5        6.39        8.97      3.94 o 
   4   2   5      280.88      280.81     20.49 o 
  -5   3   5       13.17       14.86      9.99 o 
  -4   3   5       78.18       79.39     13.10 o 
  -3   3   5        0.38        0.10      2.52 o 
  -2   3   5      170.54      174.73      8.88 o 
  -1   3   5      241.47      253.77      8.72 o 
   0   3   5        0.72        0.53      1.18 o 
   1   3   5       40.11       49.03      4.80 o 
   2   3   5       96.59       99.82      7.19 o 
   3   3   5      142.96      146.00     11.14 o 
   4   3   5        7.86        7.34      6.46 o 
  -4   4   5       45.46       47.61     10.71 o 
  -3   4   5       81.18       89.10      7.59 o 
  -2   4   5        2.61        3.17      2.50 o 
  -1   4   5      270.20      258.80      9.15 o 
   0   4   5      254.71      248.11      6.64 o 
   1   4   5      252.14      251.91      9.26 o 
   2   4   5      228.59      234.55     10.01 o 
   3   4   5       71.63       77.06      8.82 o 
   4   4   5       26.41       29.69      8.64 o 
  -4   5   5        0.67        0.48      4.90 o 
  -3   5   5       40.71       42.29      6.00 o 
  -2   5   5        3.62        4.48      2.74 o 
  -1   5   5        9.15       13.87      3.07 o 
   0   5   5       38.34       44.15      3.54 o 
   1   5   5       48.00       52.92      5.30 o 
   2   5   5       33.83       39.37      5.33 o 
   3   5   5        6.30        3.43      3.41 o 
   4   5   5        5.27        7.20      5.60 o 
  -4   6   5        0.82        0.00      4.22 o 
  -3   6   5      252.24      245.60     13.37 o 
  -2   6   5        4.16        6.26      2.88 o 
  -1   6   5        0.82        0.00      1.96 o 
   0   6   5      107.07      106.31      5.98 o 
   1   6   5       59.95       40.64     17.50 o 
   2   6   5       14.67       14.06      3.76 o 
   3   6   5       80.71       96.16     10.11 o 
   4   6   5       22.38       17.73     10.00 o 
  -4   7   5       99.26       93.24     11.64 o 
  -3   7   5        6.36        1.29      3.13 o 
  -2   7   5       96.49      100.00      7.67 o 
  -1   7   5       86.66       88.78      6.95 o 
   0   7   5      122.47      125.00      6.74 o 
   1   7   5      134.79      140.84      7.91 o 
   2   7   5        2.65        2.05      2.57 o 
   3   7   5       91.03       85.56     12.40 o 
   4   7   5        0.09        1.06      5.08 o 
  -4   8   5      132.04      117.25     13.09 o 
  -3   8   5        8.47        2.69      3.92 o 
  -2   8   5      169.62      175.24      9.48 o 
  -1   8   5      183.15      188.35      9.36 o 
   0   8   5      248.89      266.64     10.90 o 
   1   8   5      622.64      643.90     16.75 o 
   2   8   5      220.97      211.88     10.68 o 
   3   8   5       38.14       40.65      9.27 o 
   4   8   5      126.97      110.06     15.97 o 
  -4   9   5        3.33        3.72      5.21 o 
  -3   9   5        1.26        0.00      2.96 o 
  -2   9   5       14.09        5.34      3.62 o 
  -1   9   5      138.84      148.57     10.19 o 
   0   9   5       79.89       81.01      8.75 o 
   1   9   5      129.03      115.34      8.25 o 
   2   9   5        1.23        2.55      3.17 o 
   3   9   5       13.29       11.57      6.26 o 
   4   9   5       20.79       12.80      7.95 o 
  -4  10   5       11.15       11.23      6.29 o 
  -3  10   5       28.98       28.31      6.74 o 
  -2  10   5       32.80       36.55      6.86 o 
  -1  10   5      133.11      136.46     13.09 o 
   0  10   5       14.31       13.12      4.66 o 
   1  10   5      154.70      148.87     10.47 o 
   2  10   5       23.37       16.64      5.01 o 
   3  10   5        0.80        0.00      4.08 o 
   4  10   5        0.67        0.00      7.05 o 
  -3  11   5       21.99       29.86      6.99 o 
  -2  11   5        0.09        2.08      4.12 o 
  -1  11   5        6.94        4.44      4.40 o 
   0  11   5       90.27       84.20     11.98 o 
   1  11   5      154.46      145.64     11.77 o 
   2  11   5        0.06        0.00      2.87 o 
   3  11   5       26.14       19.62      7.92 o 
  -3  12   5       35.04       30.05      8.91 o 
  -2  12   5       40.61        8.18      8.78 o 
  -1  12   5       62.79       59.54     11.08 o 
   0  12   5       28.24       27.87      9.32 o 
   1  12   5      350.67      337.88     21.08 o 
   2  12   5       42.17       43.39      7.80 o 
   3  12   5       22.40       35.43      9.96 o 
  -3  13   5        5.17        1.67      5.72 o 
  -2  13   5        0.08        2.73      4.70 o 
  -1  13   5        8.13       11.90      5.99 o 
   0  13   5        4.62        5.81      4.93 o 
   1  13   5       24.71       25.01      7.89 o 
   2  13   5       21.65       12.89      5.08 o 
   3  13   5        0.16        3.94      6.26 o 
  -2  14   5       71.14       77.61     15.69 o 
  -1  14   5       20.42       24.34      7.86 o 
   0  14   5      161.84      160.35     17.27 o 
   1  14   5       59.84       52.68     10.92 o 
   2  14   5       81.10       89.18     11.34 o 
  -2  15   5        1.75        3.63      6.04 o 
  -1  15   5       16.07        6.12      5.97 o 
   0  15   5       12.55        7.94      6.51 o 
   1  15   5       10.89        2.39      4.70 o 
   2  15   5       11.97        3.16      8.01 o 
  -1  16   5       20.16       16.27      7.95 o 
   0  16   5       41.86       31.59     10.13 o 
   1  16   5        0.04        0.00      5.64 o 
  -4   0   6       12.79       10.24      8.88 o 
  -3   0   6       99.71      101.65     17.88 o 
  -2   0   6      279.30      258.44     14.79 o 
  -1   0   6       22.24       16.20      4.99 o 
   0   0   6     1880.66     1792.80     52.15 o 
   1   0   6      761.56      634.09     80.90 o 
   2   0   6       40.58       37.72      7.51 o 
   3   0   6     1943.10     1951.58     78.96 o 
   4   0   6        6.56       21.03     11.67 o 
  -4   1   6       10.81       13.14      6.57 o 
  -3   1   6        2.50        0.93      3.58 o 
  -2   1   6       55.65       54.80      6.93 o 
  -1   1   6       26.99       24.25      3.49 o 
   0   1   6     1587.24     1602.40     31.42 o 
   1   1   6       75.67       52.93     23.39 o 
   2   1   6      190.01      186.14      9.28 o 
   3   1   6       22.77       20.89      4.80 o 
   4   1   6       26.20       20.96      8.02 o 
  -4   2   6        3.98        2.54      4.89 o 
  -3   2   6        7.91        5.00      3.25 o 
  -2   2   6      199.43      175.98     13.97 o 
  -1   2   6        0.20        1.12      1.80 o 
   0   2   6      217.42      215.22      6.64 o 
   1   2   6       50.38       47.59      7.66 o 
   2   2   6        1.54        0.00      2.13 o 
   3   2   6       87.49       94.84      9.91 o 
   4   2   6        6.24        1.16      5.08 o 
  -4   3   6        2.67        3.22      5.31 o 
  -3   3   6       16.41       16.39      4.80 o 
  -2   3   6       22.13       21.72      4.02 o 
  -1   3   6        9.33        6.78      2.64 o 
   0   3   6       55.71       58.02      3.90 o 
   1   3   6      186.62      183.10      8.41 o 
   2   3   6       40.82       40.37      5.58 o 
   3   3   6       11.43       11.77      4.54 o 
   4   3   6       18.43       19.35      7.89 o 
  -4   4   6        4.33        3.99      5.56 o 
  -3   4   6       19.69       19.03      6.10 o 
  -2   4   6        1.24        1.20      2.41 o 
  -1   4   6      287.66      296.39     10.43 o 
   0   4   6      153.01      151.90      5.65 o 
   1   4   6      207.95      206.61      9.06 o 
   2   4   6      191.13      194.01      9.67 o 
   3   4   6      267.04      251.23     14.22 o 
   4   4   6       73.78       58.94     11.92 o 
  -4   5   6       15.37        6.29      6.68 o 
  -3   5   6       34.29       13.03     10.36 o 
  -2   5   6       36.51       41.06      5.43 o 
  -1   5   6      148.50      156.18      8.05 o 
   0   5   6      263.23      258.19     12.09 o 
   1   5   6      700.78      704.30     16.64 o 
   2   5   6        6.06        4.18      2.71 o 
   3   5   6      127.72      130.48     11.65 o 
   4   5   6       33.00       42.76     10.31 o 
  -4   6   6        2.09        0.00      5.68 o 
  -3   6   6       79.47       80.24      8.11 o 
  -2   6   6       69.16       66.45      6.70 o 
  -1   6   6      398.46      407.58     13.10 o 
   0   6   6      196.31      200.89     11.09 o 
   1   6   6      196.43      210.73      9.63 o 
   2   6   6      156.87      165.84      9.59 o 
   3   6   6      193.76      190.93     12.95 o 
   4   6   6       28.84       32.29      9.73 o 
  -4   7   6        0.04        0.00      5.28 o 
  -3   7   6        4.13        1.20      3.44 o 
  -2   7   6        2.07        1.16      2.69 o 
  -1   7   6        7.04        5.02      2.75 o 
   0   7   6        7.43        7.90      3.52 o 
   1   7   6       30.14       31.50      4.91 o 
   2   7   6        1.06        0.00      2.51 o 
   3   7   6        0.14        0.00      3.56 o 
   4   7   6       30.85       23.77      8.66 o 
  -4   8   6       13.94       11.08      7.19 o 
  -3   8   6       54.85       51.88      8.41 o 
  -2   8   6        0.24        0.00      2.41 o 
  -1   8   6       75.16       75.52      7.20 o 
   0   8   6      187.69      177.02     11.34 o 
   1   8   6      112.74       71.37     29.30 o 
   2   8   6        7.65        6.25      2.88 o 
   3   8   6       21.97       13.99      5.59 o 
   4   8   6        0.13        0.00      4.69 o 
  -4   9   6        4.59        3.09      6.96 o 
  -3   9   6        0.58        2.48      3.58 o 
  -2   9   6        0.08        0.00      2.53 o 
  -1   9   6        6.40        5.73      3.54 o 
   0   9   6      728.86      730.48     23.16 o 
   1   9   6       23.90       18.85      5.26 o 
   2   9   6      192.18      206.84     11.23 o 
   3   9   6       13.99       15.24      6.90 o 
  -3  10   6        8.08       10.21      5.16 o 
  -2  10   6      227.47      264.19     17.63 o 
  -1  10   6       13.96       11.60      4.48 o 
   0  10   6      409.02      342.55     39.78 o 
   1  10   6       88.41      104.19     10.82 o 
   2  10   6       18.13       20.75      5.71 o 
   3  10   6      275.88      258.93     20.17 o 
  -3  11   6       61.64       67.29     10.31 o 
  -2  11   6        2.83        4.26      4.83 o 
  -1  11   6       11.60       11.32      5.63 o 
   0  11   6       53.50       56.68      8.84 o 
   1  11   6       29.15       20.19      7.18 o 
   2  11   6        4.14        5.51      4.30 o 
   3  11   6       21.69       24.41      9.02 o 
  -3  12   6       16.94       14.62      7.60 o 
  -2  12   6       88.13       86.43     13.33 o 
  -1  12   6        0.46        1.52      4.07 o 
   0  12   6      165.56      169.02     16.80 o 
   1  12   6       26.98       28.28      9.63 o 
   2  12   6        2.30        0.00      4.55 o 
   3  12   6       23.95       18.96      8.71 o 
  -2  13   6        5.00        0.00      4.45 o 
  -1  13   6       32.16       26.49     12.98 o 
   0  13   6        0.86        0.00      4.08 o 
   1  13   6       23.51       18.05      7.32 o 
   2  13   6        4.32        6.83      6.26 o 
  -2  14   6        0.41        0.29      5.00 o 
  -1  14   6      107.07      119.73     16.17 o 
   0  14   6        4.51        0.00      5.04 o 
   1  14   6       13.15       10.16      6.68 o 
   2  14   6       29.27       30.89      9.83 o 
  -1  15   6       13.62        9.87      8.24 o 
   0  15   6       11.50       10.35      7.28 o 
   1  15   6       35.71       35.18     10.19 o 
   0  16   6       27.76       34.04     10.54 o 
  -4   1   7        7.45       10.79      6.51 o 
  -3   1   7       62.13       66.30     11.25 o 
  -2   1   7        4.91        5.51      2.85 o 
  -1   1   7      729.60      713.61     17.14 o 
   0   1   7       13.52       11.01      3.00 o 
   1   1   7       90.39       85.60      6.79 o 
   2   1   7       65.06       67.02      7.03 o 
   3   1   7       45.46       45.09      6.59 o 
   4   1   7        2.17        3.37      5.69 o 
  -4   2   7       20.15       14.21      7.22 o 
  -3   2   7        0.98        0.00      3.52 o 
  -2   2   7       91.46       84.84      7.44 o 
  -1   2   7       81.92       78.35      7.76 o 
   0   2   7      238.25      222.01     10.96 o 
   1   2   7      148.11      147.91      7.98 o 
   2   2   7      602.21      578.21     21.99 o 
   3   2   7        9.28        5.21      4.02 o 
   4   2   7        0.28        4.54      5.95 o 
  -4   3   7       15.81       12.78      7.30 o 
  -3   3   7      105.15      115.76     10.88 o 
  -2   3   7      120.87      120.69     13.09 o 
  -1   3   7      644.96      654.41     15.77 o 
   0   3   7      367.84      363.77     14.30 o 
   1   3   7        2.40        1.22      2.28 o 
   2   3   7      880.54      890.53     21.03 o 
   3   3   7        2.48        0.82      3.40 o 
   4   3   7       18.40       24.74      9.17 o 
  -4   4   7        0.18        4.69      5.68 o 
  -3   4   7       28.87       30.72      6.63 o 
  -2   4   7       81.28       80.66      8.49 o 
  -1   4   7        2.72        2.32      2.31 o 
   0   4   7       79.74       76.19      7.87 o 
   1   4   7      194.59      127.06     48.43 o 
   2   4   7        1.87        0.60      2.68 o 
   3   4   7       10.11        9.34      4.67 o 
   4   4   7        0.90        5.92      6.30 o 
  -4   5   7        3.04        2.99      6.04 o 
  -3   5   7        0.01        0.93      3.46 o 
  -2   5   7       18.21       16.95      4.76 o 
  -1   5   7       21.49       24.31      4.37 o 
   0   5   7       48.42       41.70      6.53 o 
   1   5   7        6.00        1.60      2.69 o 
   2   5   7       18.98       17.20      4.30 o 
   3   5   7        5.41        1.60      3.80 o 
   4   5   7        1.33        2.57      5.94 o 
  -4   6   7        0.65        1.87      6.15 o 
  -3   6   7        2.82        0.00      3.15 o 
  -2   6   7       48.29       52.72      6.55 o 
  -1   6   7       24.00       26.43      4.65 o 
   0   6   7      270.80      264.22     13.39 o 
   1   6   7       45.65       41.70      8.29 o 
   2   6   7       43.31       46.57      6.46 o 
   3   6   7        9.23        3.90      4.12 o 
   4   6   7        2.14        0.00      8.89 o 
  -4   7   7        0.65        0.00      5.83 o 
  -3   7   7       96.49      113.52     14.18 o 
  -2   7   7      101.00      115.47     11.14 o 
  -1   7   7      372.99      396.25     16.67 o 
   0   7   7       46.65       58.05      7.90 o 
   1   7   7      137.29      148.20     11.69 o 
   2   7   7      267.05      185.82     64.81 o 
   3   7   7       11.37       16.19      6.05 o 
  -3   8   7       44.89       34.84      9.35 o 
  -2   8   7       25.02       26.18      5.29 o 
  -1   8   7       27.62       31.85      6.34 o 
   0   8   7      105.05      103.01     10.23 o 
   1   8   7       75.49       71.81      9.22 o 
   2   8   7      119.13      113.27      9.52 o 
   3   8   7        1.19        0.00      3.80 o 
  -3   9   7        1.30        0.00      5.15 o 
  -2   9   7        2.60        3.58      3.40 o 
  -1   9   7      135.62      130.72     15.11 o 
   0   9   7       10.25       12.29      4.60 o 
   1   9   7       20.97       18.16      5.24 o 
   2   9   7      170.51      187.18     17.54 o 
   3   9   7       32.75       17.30      9.32 o 
  -3  10   7        5.03        0.00      3.79 o 
  -2  10   7        4.38        6.53      3.83 o 
  -1  10   7       82.81       73.13      9.72 o 
   0  10   7       66.75       76.45      9.99 o 
   1  10   7        0.77        1.55      3.11 o 
   2  10   7        0.11        5.61      4.26 o 
   3  10   7        2.02        0.00      4.78 o 
  -3  11   7        2.33        0.56      4.98 o 
  -2  11   7       95.41       97.93     14.85 o 
  -1  11   7        6.99        4.68      4.22 o 
   0  11   7        7.89        2.62      3.96 o 
   1  11   7       62.73       65.70      9.76 o 
   2  11   7        1.38        4.87      5.54 o 
   3  11   7        4.04        1.62      8.91 o 
  -2  12   7        2.73        8.13      6.04 o 
  -1  12   7       27.72       28.44      8.68 o 
   0  12   7       15.71        2.62      4.66 o 
   1  12   7       27.75       21.61      7.71 o 
   2  12   7       34.67       25.11      8.91 o 
  -2  13   7       19.47       12.52      7.13 o 
  -1  13   7       36.58       36.05      9.63 o 
   0  13   7       69.38       73.04     12.97 o 
   1  13   7       12.77       13.58      7.52 o 
   2  13   7       95.99       98.53     15.57 o 
  -1  14   7        1.66        2.72      5.04 o 
   0  14   7       10.31        9.53      6.92 o 
   1  14   7       11.74       11.80      7.60 o 
   0  15   7        2.37        2.85      6.16 o 
  -4   0   8       11.11        4.45      8.04 o 
  -3   0   8       86.11       47.98     14.70 o 
  -2   0   8       39.47       39.30     10.68 o 
  -1   0   8      215.70      201.32     14.13 o 
   0   0   8       43.35       36.80     11.67 o 
   1   0   8       28.30       38.59     12.08 o 
   2   0   8       29.40       36.51      8.29 o 
   3   0   8       24.52       32.40      8.79 o 
   4   0   8       10.83       12.47     11.13 o 
  -4   1   8       36.84       46.06     11.83 o 
  -3   1   8       30.08       20.02      8.55 o 
  -2   1   8       94.73       94.67      8.37 o 
  -1   1   8      142.41      151.93      8.84 o 
   0   1   8       17.90       21.35      6.42 o 
   1   1   8      484.02      486.08     14.86 o 
   2   1   8        0.56        1.27      2.75 o 
   3   1   8       25.43       29.49      5.76 o 
   4   1   8       52.13       67.06     13.27 o 
  -4   2   8        0.33        1.94      5.44 o 
  -3   2   8       24.11       29.89      8.49 o 
  -2   2   8       99.21       99.99      8.48 o 
  -1   2   8      102.04      108.02      9.41 o 
   0   2   8       13.86       13.28      5.12 o 
   1   2   8      183.16      175.94     11.36 o 
   2   2   8       89.63       92.59      8.40 o 
   3   2   8       15.58        6.48      4.78 o 
   4   2   8        1.25        2.23      6.12 o 
  -4   3   8        0.14        1.52      6.02 o 
  -3   3   8       10.15       10.12      6.35 o 
  -2   3   8       45.36       44.87      6.25 o 
  -1   3   8        2.64        4.43      3.70 o 
   0   3   8       37.68       36.41      6.17 o 
   1   3   8        2.25        1.07      3.15 o 
   2   3   8        6.48        8.50      3.43 o 
   3   3   8        1.13        1.28      3.98 o 
  -4   4   8        0.44        3.20      5.88 o 
  -3   4   8        8.26        8.97      4.80 o 
  -2   4   8        0.08        2.29      3.15 o 
  -1   4   8       77.56       74.00     10.91 o 
   0   4   8       15.15       14.40      4.57 o 
   1   4   8        0.22        2.75      3.16 o 
   2   4   8       53.85       59.35      7.37 o 
   3   4   8       12.04       16.36      5.71 o 
  -3   5   8       79.84       77.58     10.32 o 
  -2   5   8       49.05       62.58      8.36 o 
  -1   5   8      112.96      114.65     13.06 o 
   0   5   8      169.09      178.15     11.56 o 
   1   5   8      354.71      355.00     16.49 o 
   2   5   8        3.92        2.20      3.47 o 
   3   5   8       87.99       83.53     10.77 o 
  -3   6   8        1.69        0.01      3.89 o 
  -2   6   8       14.28       10.27      4.65 o 
  -1   6   8       69.83       72.65      8.82 o 
   0   6   8       11.55       14.21      4.65 o 
   1   6   8       78.95       83.10      9.72 o 
   2   6   8        2.16        2.18      3.69 o 
   3   6   8        3.80        3.48      4.61 o 
  -3   7   8        0.29        0.75      4.29 o 
  -2   7   8       66.94       73.70     12.51 o 
  -1   7   8       50.77       43.39      7.27 o 
   0   7   8      314.65      321.12     16.04 o 
   1   7   8        6.74        5.43      5.22 o 
   2   7   8       41.29       47.66     10.56 o 
   3   7   8       11.49       12.70      5.98 o 
  -3   8   8        9.44        3.39      5.86 o 
  -2   8   8       19.55       20.03      7.27 o 
  -1   8   8      143.44      142.56     11.92 o 
   0   8   8        7.56        3.04      3.63 o 
   1   8   8        3.60        4.00      3.82 o 
   2   8   8        1.04        0.10      3.86 o 
   3   8   8       27.77       25.39     15.04 o 
  -3   9   8       13.69        6.43      7.09 o 
  -2   9   8        7.38        8.98      6.34 o 
  -1   9   8       60.67       75.84      9.98 o 
   0   9   8       38.12       48.48      8.33 o 
   1   9   8       58.35       33.84     20.67 o 
   2   9   8        2.95        3.42      4.10 o 
   3   9   8        3.10        2.30      9.56 o 
  -2  10   8        0.00        0.43      4.07 o 
  -1  10   8       15.11       12.24      5.18 o 
   0  10   8        3.69        6.05      4.19 o 
   1  10   8       21.74       16.00      5.80 o 
   2  10   8        5.53        7.05      5.38 o 
  -2  11   8       18.81       18.18      7.76 o 
  -1  11   8       90.37      112.24     12.32 o 
   0  11   8       11.01       11.96      5.76 o 
   1  11   8      229.80      239.03     22.48 o 
   2  11   8       29.21       34.94      8.56 o 
  -2  12   8       20.19       23.35      8.79 o 
  -1  12   8        0.74        0.25      4.64 o 
   0  12   8        2.35        0.00      4.08 o 
   1  12   8       35.64       15.16     11.63 o 
  -1  13   8        3.23        4.33      5.60 o 
   0  13   8        0.02        0.00      4.90 o 
   1  13   8        1.70        1.78      5.15 o 
  -3   1   9        3.01        0.63      4.93 o 
  -2   1   9        7.47        7.66      3.73 o 
  -1   1   9       25.38       29.31      7.32 o 
   0   1   9        0.01        0.00      3.41 o 
   1   1   9       23.86       26.91      7.73 o 
   2   1   9        8.03       11.51      4.68 o 
   3   1   9       22.72       26.62      6.17 o 
  -3   2   9        2.61        3.13      5.50 o 
  -2   2   9        0.75        2.55      3.08 o 
  -1   2   9       28.14       32.66      6.38 o 
   0   2   9      221.71      227.81     17.18 o 
   1   2   9       60.77       70.66      9.00 o 
   2   2   9      120.76      125.53     11.95 o 
   3   2   9       82.53       95.97     11.56 o 
  -3   3   9        9.80        2.73      9.11 o 
  -2   3   9      215.42      229.46     12.25 o 
  -1   3   9        3.70        2.60      4.40 o 
   0   3   9       45.99       50.68     10.12 o 
   1   3   9        2.86        3.17      4.82 o 
   2   3   9      161.27      162.26     13.43 o 
   3   3   9       31.51       21.08      6.62 o 
  -3   4   9       21.04       18.72      8.09 o 
  -2   4   9       28.08       27.05      5.67 o 
  -1   4   9       51.22       46.06      9.52 o 
   0   4   9      200.48      206.51     16.75 o 
   1   4   9       43.29       31.91      6.41 o 
   2   4   9       72.18       49.99     20.27 o 
   3   4   9       61.92       83.75     14.31 o 
  -3   5   9        0.47        0.00      4.19 o 
  -2   5   9        1.23        1.13      4.62 o 
  -1   5   9       92.22       83.21     12.72 o 
   0   5   9       30.18       20.81      7.23 o 
   1   5   9       59.34       64.28      9.21 o 
   2   5   9        0.20        0.00      3.98 o 
   3   5   9        0.34        3.14      6.38 o 
  -3   6   9        1.75        0.00      4.48 o 
  -2   6   9       10.65        8.83      5.64 o 
  -1   6   9       14.11       19.69      7.19 o 
   0   6   9       87.58      103.83     14.14 o 
   1   6   9        1.32        6.32      4.13 o 
   2   6   9       85.86       81.36     13.56 o 
   3   6   9       13.35        9.01     11.19 o 
  -3   7   9        0.32        1.62      5.18 o 
  -2   7   9       82.34       73.14     14.58 o 
  -1   7   9       13.72       16.54      7.04 o 
   0   7   9        7.97        7.34      4.49 o 
   1   7   9        4.52        2.88      3.80 o 
   2   7   9       52.31       62.06      9.98 o 
  -2   8   9        0.01        0.00      5.46 o 
  -1   8   9       38.07       40.67      9.76 o 
   0   8   9      145.48      151.52     13.25 o 
   1   8   9        3.69        6.67      4.48 o 
   2   8   9       27.28       34.54      8.13 o 
  -2   9   9       18.62       18.00      8.06 o 
  -1   9   9       62.50       70.12     12.92 o 
   0   9   9        4.20        5.10      4.35 o 
   1   9   9       59.67       61.88      9.84 o 
   2   9   9       14.46        7.48      5.66 o 
  -2  10   9        1.02       18.23     11.52 o 
  -1  10   9        0.17        3.00      4.62 o 
   0  10   9        2.35        5.60      5.04 o 
   1  10   9        6.93        4.74      4.71 o 
   2  10   9        0.48        0.84      4.97 o 
  -1  11   9        0.01        2.17      4.52 o 
   0  11   9        1.61        0.00      4.37 o 
   1  11   9        5.29        2.08      4.67 o 
   0  12   9       19.96       17.80      6.46 o 
  -3   0  10      103.29      103.93     22.25 o 
  -2   0  10        5.76        1.47      5.03 o 
  -1   0  10      134.49      129.20     21.77 o 
   0   0  10      195.59      199.60     24.45 o 
   1   0  10      125.09      135.84     23.00 o 
   2   0  10      145.42      151.70     24.44 o 
   3   0  10       71.28       63.05     18.33 o 
  -3   1  10       21.95       19.50      8.42 o 
  -2   1  10        0.41        2.15      3.39 o 
  -1   1  10       23.91       15.73      6.68 o 
   0   1  10      128.60      137.21     15.85 o 
   1   1  10        1.16        0.00      3.98 o 
   2   1  10        3.15        4.47      5.72 o 
  -3   2  10        3.94        2.46      8.38 o 
  -2   2  10        7.94        6.35      4.89 o 
  -1   2  10        9.65        7.41      5.63 o 
   0   2  10        1.25        0.00      4.03 o 
   1   2  10       26.24       20.41      7.51 o 
   2   2  10       27.94       30.04      8.78 o 
  -3   3  10        1.07        0.00      5.44 o 
  -2   3  10        3.68        2.09      4.42 o 
  -1   3  10        7.85        9.98      4.73 o 
   0   3  10        7.09        9.07      5.83 o 
   1   3  10        4.83        5.16      5.47 o 
   2   3  10       12.20        7.64      7.39 o 
  -2   4  10       30.82       27.80      7.13 o 
  -1   4  10       92.54       73.61     12.54 o 
   0   4  10       15.05       12.20      9.43 o 
   1   4  10      255.73      241.90     19.53 o 
   2   4  10       20.94       23.38      7.04 o 
  -2   5  10       39.14       29.49      7.16 o 
  -1   5  10        5.28        4.01      5.43 o 
   0   5  10       17.64       13.82      6.64 o 
   1   5  10       51.73       45.76     10.62 o 
   2   5  10        1.73        0.33      5.86 o 
  -2   6  10       76.80       78.19     13.12 o 
  -1   6  10       23.92       30.55      8.85 o 
   0   6  10        4.29        1.74      5.08 o 
   1   6  10      193.36      199.41     19.71 o 
   2   6  10       49.09       58.41     10.20 o 
  -2   7  10       11.48        4.85      6.22 o 
  -1   7  10        8.74        3.59      5.71 o 
   0   7  10       57.02       40.89     14.23 o 
   1   7  10        2.11        0.95      6.33 o 
   2   7  10        0.45        4.87      5.32 o 
  -2   8  10        0.00        0.00      6.00 o 
  -1   8  10       36.68       33.10     12.46 o 
   0   8  10        2.60        0.00      6.09 o 
   1   8  10       25.39       23.36      8.15 o 
  -1   9  10       20.75       20.69      9.12 o 
   0   9  10       26.23       21.04     10.11 o 
   1   9  10        6.81       12.83      6.33 o 
   0  10  10       52.71       63.81     13.69 o 
  -2   1  11        3.93        6.19      6.56 o 
  -1   1  11       13.01        7.67      6.01 o 
   0   1  11       10.55        5.16      5.50 o 
   1   1  11        5.12        3.64      5.45 o 
   2   1  11        2.52        0.40      5.29 o 
  -2   2  11       40.19       39.52      8.50 o 
  -1   2  11      118.10      128.21     16.44 o 
   0   2  11       41.80       43.45     10.71 o 
   1   2  11       19.79       21.53      8.23 o 
   2   2  11       49.81       45.84     36.04 o 
  -2   3  11        3.80        0.00      4.49 o 
  -1   3  11        5.50        0.84      5.50 o 
   0   3  11        3.28        0.16      4.91 o 
   1   3  11        5.28       10.84      7.27 o 
  -2   4  11        0.01        1.70      4.94 o 
  -1   4  11       36.58       46.88     11.44 o 
   0   4  11       45.66       30.96      9.42 o 
   1   4  11        3.93       10.65      7.21 o 
  -1   5  11        3.38        0.00      5.35 o 
   0   5  11        8.17        7.31      7.10 o 
   1   5  11        0.92        1.78      6.34 o 
  -1   6  11        0.25        0.23      5.66 o 
   0   6  11       78.49       77.04     14.33 o 
   1   6  11        0.22        3.40      7.87 o 
   0   7  11        7.02        9.05      6.97 o 
   0   0  12        1.94        8.86     10.07 o 
   0   1  12        4.91        4.92      6.72 o 
                                                 
